# Supplementary material for: Rectus Femoris Neuromechanical Responses to Exercise-Induced 3% Body Mass Loss by Baseline Hydration Status: A Randomized Group Comparison
Source: Nutrients. 2026 Jun 21;18(12):2015. doi: 10.3390/nu18122015 (PMC13305235; doi:10.3390/nu18122015)
Supplement: Supplementary file 1 [file nutrients-18-02015-s001.zip]

Archive with 1 entries (1 files):
- nutrients-4356690-supplementary.pdf
